# Supplementary material for: Tumor immune microenvironment reconstitution in patient-derived organoids enables therapy modeling for NSCLC
Source: Cell Rep Methods. 2026 May 13;6(6):101339. doi: 10.1016/j.crmeth.2026.101339 (PMC13282660; doi:10.1016/j.crmeth.2026.101339)
Supplement: Table S4. Media formulations, related to STAR Methods [file mmc2.xlsx]

## Sheet: Culture media
	T-cell media	Cat #	Brand
	Assay media
	RPMI 1460	11-875-119	Gibco
	10% FBS	F2442	Gibco
	2mM Glutamax	35050079	Thermo Fisher Scientific
	100 U/mL Penicilin/ Streptomycin	11548876	Gibco
	25 mM Hepes	15630080	Gibco
	Expansion media
	RPMI 1460	11-875-119	Gibco
	10% Human AB Serum	H4522	Sigma-Aldrich
	2mM Glutamax	35050079	Thermo Fisher Scientific
	100 U/mL Penicilin/ Streptomycin	11548876	Gibco
	25 mM Hepes	15630080	Gibco
	Transport media	Cat #	Brand
	Advance DMEM	12491015	Gibco
	2mM Glutamax	35050079	Thermo Fisher Scientific
	100 U/mL Penicilin/ Streptomycin	11548876	Gibco
	100μg/ml Primocin	NC9141851	Invivogen
	10 μmol/L Rock inhibitor Y-27632	S1049	Selleckchem.com
	Collagenase IV media	Cat #	Brand
	Advance DMEM	12491015	Gibco
	250 U/ml Collagenase IV	17104019	Thermo Fisher Scientific
	100 U/mL Penicilin/ Streptomycin	11548876	Gibco
	100μg/ml Primocin	NC9141851	Invivogen
	30 U/ml DNAse I	LS006331	Worthington Biochemical
	10 μmol/L Rock inhibitor Y-27632	S1049	Selleckchem.com
	Collagenase I media	Cat #	Brand
	RPMI 1460	11-875-119	Gibco
	1mg/ml Collagenase I	LS004196	Worthington Biochemical
	100 U/mL Penicilin/ Streptomycin	11548876	Gibco
	30 U/ml DNAse I	LS006331	Worthington Biochemical
	Washing media	Cat #	Brand
	Advance DMEM	12491015	Gibco
	2mM Glutamax	35050079	Thermo Fisher Scientific
	100 U/mL Penicilin/ Streptomycin	11548876	Gibco
	PDTOs media	Cat #	Brand
	Advance DMEM/F12	12634028	Gibco
	2mM Glutamax	35050079	Thermo Fisher Scientific
	25 mM Hepes	15630080	Gibco
	100 U/mL Penicilin/ Streptomycin	11548876	Gibco
	100μg/ml Primocin	NC9141851	Invivogen
	1X B27	17504044	Gibco
	10% noggin conditioned media	In house	In house
	10% R-spondin conditioned media	In house	In house
	10 mM Nicotinamide	98-92-0	Sigma-Aldrich
	1.25 mM N-acetylcysteine	616-91-1	Sigma-Aldrich
	1ng/ml Recombinant Human FGF-b	100-18B	Peprotech
	20ng/mL Recombinant Human FGF-10	100-26	Peprotech
	1μM PGE2	363-24-6	biotechne- Tocris
	10 μM SB202190	152121-30-7	Sigma-Aldrich
	50ng/mL Mouse Recombinant EGF	PMG-8041	Gibco
	10 μmol/L Rock inhibitor Y-27632	S1049	Selleckchem.com
	10ng/mL Heregulin Beta-1	100-03	Peprotech
	500nM A-83-01	909910-43-6	biotechne- Tocris
